# Supplementary material for: Chromatin Morphology in Human Germinal Vesicle Oocytes and Their Competence to Mature in Stimulated Cycles
Source: Cells. 2023 Jul 31;12(15):1976. doi: 10.3390/cells12151976 (PMC10416848; doi:10.3390/cells12151976)
Supplement: Supplementary file 1 [file cells-12-01976-s001.zip]

Archive with 1 entries (1 files):
- cells-2493478-supplementary.pdf
